# Supplementary material for: The Association of Angiotensin Converting Enzyme and Angiotensinogen Gene Polymorphism With Dilated Cardiomyopathy: A Systematic Review and Meta-Analysis
Source: Rev Cardiovasc Med. 2025 Oct 21;26(10):39763. doi: 10.31083/RCM39763 (PMC12593733; doi:10.31083/RCM39763)
Supplement: Supplementary file 1 [file 2153-8174-26-10-39763-s1.zip]

Archive with 7 entries (6 files):
- PRISMA_2020_checklist.docx
- Supplementary Figs/
- Supplementary Figs/Supplementary Fig.1.tif
- Supplementary Figs/Supplementary Fig.2.tif
- Supplementary Figs/Supplementary Fig.3.tif
- Supplementary Figs/Supplementary Fig.4.tif
- Supplementary material.docx
